# Supplementary material for: Safranal Induces Vasorelaxation by Inhibiting Ca2+ Influx and Na+/Ca2+ Exchanger in Isolated Rat Aortic Rings
Source: Molecules. 2022 Jun 30;27(13):4228. doi: 10.3390/molecules27134228 (PMC9268204; doi:10.3390/molecules27134228)
Supplement: Supplementary file 1 [file molecules-27-04228-s001.zip]

Archive with 1 entries (1 files):
- molecules-1711316-supplementary.pdf
